# Supplementary material for: A Method for Sporulating Budding Yeast Cells That Allows for Unbiased Identification of Kinase Substrates Using Stable Isotope Labeling by Amino Acids in Cell Culture
Source: G3 (Bethesda). 2014 Aug 27;4(11):2125–35. doi: 10.1534/g3.114.013888 (PMC4232538; doi:10.1534/g3.114.013888)
Supplement: Supporting Information [file supp_g3.114.013888_TableS1.xlsx]

## Sheet: Sheet1
Experiment	Protein	peptide	L/H ratio	Phoshorylated amino acid(s)
mek1-as dmc1 SILAC 1	MEK1	H.TVVGTpPEYC[160.03]APEVGFR.A	6.25304	T331
	MEK1	H.TVVGTpPEYC[160.03]APEVGFR.A	6.13139	T331
	MEK1	V.VGTpPEYC[160.03]APEVGFR.A	5.04663	T331
	MEK1	V.VGTpPEYC[160.03]APEVGFR.A	3.57085	T331
	MEK1	V.VGTpPEYC[160.03]APEVGFR.A	3.57085	T331
	MEK1	R.AATpLEQR.G	3.24167	T356
	MEK1	M.INDDLQSpSLDPK.L	0.822222	S143
	MEK1	M.INDDLQSSpLDPK.L	0.822222	S143
	MEK1	I.NDDLQSSpLDPK.L	0.791667	S143
	MEK1	I.NDDLQSSpLDPK.L	0.651757	S143
	MEK1	N.DDLQSSpLDPK.L	0.514563	S143
	MEK1	N.DDLQSSpLDPK.L	0.514563	S143
mek1-as dmc1 SILAC 2	MEK1	F.MINDDLQSSpLDPK.L	0.648765	S143
	MEK1	F.MINDDLQSSpLDPK.L	0.648765	S143
	MEK1	F.MINDDLQSSpLDPK.L	0.677193	S143
	MEK1	F.MINDDLQSSpLDPK.L	0.677193	S143
	MEK1	R.MHTVVGTpPEYC[160.03]APEVGFR.A	2.08531	T331
	MEK1	R.MHTVVGTpPEYC[160.03]APEVGFR.A	2.32902	T331
	MEK1	K.LDNILLC[160.03]TpPEPC[160.03]TR.I	2.37766	T300
	MEK1	K.AYQSpFSR.A	2.84437	S350
	MEK1	R.AATpLEQR.G	3.22727	T356
	MEK1	R.MHTpVVGTPEYC[160.03]APEVGFR.A	10.3529	T327
	MEK1	R.MHTpVVGTPEYC[160.03]APEVGFR.A	11.2329	T327
mek1-as dmc1 SILAC 1	RAD54	R.SFTpVPIK.G	12.3293	T132
	RAD54	K.KITpPEPR.P	1.17857	T155
	RAD54	K.KITpPEPR.P	1.02454	T155
	RAD54	K.KITpPEPR.P	1.02454	T155
	RAD54	K.ALTESpQKTEQNNR.G	0.0594286	T316
mek1-as dmc1 SILAC 2	RAD54	K.DYLEAEAFNTSpSEDPLKSDEK.A	0.191576	S303
	RAD54	K.DYLEAEAFNTSpSEDPLKSDEK.A	0.27449	S303
	RAD54	K.DYLEAEAFNTSpSEDPLKSDEK.A	0.27449	S303
	RAD54	K.KITpPEPR.P	1	T155
	RAD54	R.LFSpSDNLR.Q	1.15347	S816
	RAD54	R.LFSpSDNLR.Q	1.17647	S816
	RAD54	R.LFSpSDNLR.Q	1.17647	S816
mek1-as dmc1 SILAC 2	REC8	R.INGLNSNNSpIIGNK.N	0.019958	S136
	REC8	R.INGLNSNNSpIIGNK.N	0.19397	S136
	REC8	R.INGLNSNNSpIIGNK.N	0.19397	S136
	REC8	R.INGLNSpNNSpIIGNK.N	0.286585	S133
	REC8	R.NSTRSpSpGFNEDIVGALR.R	0.336323	S521 522
	REC8	R.INGLNSNNSpIIGNK.N	0.462441	S136
	REC8	R.INGLNSNNSpIIGNK.N	0.462441	S136
	REC8	R.SSpGFNEDIVGALR.R	0.532231	S522
	REC8	R.SpSGFNEDIVGALR.R	0.532231	S521
	REC8	Q.GFSSpVER.G	0.579882	S426
	REC8	K.DYELGLEAQASpEEENDLQQK.L	0.609917	S314
	REC8	K.SNSpTGNISSSTVK.K	0.646739	S44
	REC8	R.SSpGFNEDIVGALR.R	0.740032	S522
	REC8	K.SNSTGNISpSSTVK.K	0.765517	S49
	REC8	K.DYELGLEAQASpEEENDLQQK.L	0.952381	S314
	REC8	R.INGLNSNNSpIIGNK.N	1.01452	S136
	REC8	K.DYELGLEAQASpEEENDLQQK.L	1.19192	S314
	REC8	K.DYELGLEAQASpEEENDLQQK.L	1.22414	S314
	REC8	K.DYELGLEAQASpEEENDLQQK.L	1.22414	S314
	REC8	K.DYELGLEAQASpEEENDLQQK.L	1.5752	S314
	REC8	R.FELHGDMTNSDAQSpNLGSNVR.N	1.69654	S215
	REC8	R.FELHGDMTNSDAQSpNLGSNVR.N	1.69654	S215
	REC8	A.PLSpLNFK.D	1.99057	S5
	REC8	M.APLSpLNFK.D	2.77907	S5
	REC8	M.APLSpLNFKDDKK.Y	2.86374	S5
	REC8	R.KLTpGQNFLT.S	1.80645	T376
	REC8	R.KLTpGQNFLT.S	1.80645	T376
	REC8	M.APLSpLNFK.D	1.53439	S5
	REC8	M.APLSpLNFK.D	1.51256	S5
	REC8	K.DYELGLEAQASpEEENDLQQK.L	0.639955	S314
	REC8	K.DYELGLEAQASpEEENDLQQK.L	0.639955	S314
	REC8	K.DYELGLEAQASpEEENDLQQK.L	0.639955	S314
	REC8	K.DYELGLEAQASpEEENDLQQK.L	0.639955	S314
	REC8	K.DYELGLEAQASpEEENDLQQK.L	0.639019	S314
	REC8	K.DYELGLEAQASpEEENDLQQK.L	0.639019	S314
	REC8	R.SSpGFNEDIVGALR.R	0.615385	S522
	REC8	R.SSpGFNEDIVGALR.R	0.514019	S522
	REC8	R.SSpGFNEDIVGALR.R	0.514019	S522
	REC8	R.INGLNSpNNSIIGNK.N	0.466272	S133
	REC8	K.DYELGLEAQASpEEENDLQQK.L	0.445333	S314
	REC8	K.DYELGLEAQASpEEENDLQQK.L	0.436601	S314
	REC8	T.TLQDNVSpFIEEAK.S	0.141786	S179
	REC8	T.TLQDNVSpFIEEAK.S	0.141786	S179
	REC8	R.INGLNSNNSpIIGNK.N	0.0630435	S136
	REC8	R.INGLNSNNSpIIGNK.N	0.0630435	S136
	REC8	R.INGLNSNNSpIIGNK.N	0.0630435	S136
	REC8	T.LQDNVSpFIEEAK.S	0.0573684	S179
Notes:
Sp indicates phosphorylated Serine
Tp indicates phosphorylated Threonine
C[160.03] indicates carbamidomethylated Cysteine
"." indicates start or end of peptide, flanking amino acids are included for context
